# Supplementary material for: Discovery of Potent Indolyl-Hydrazones as Kinase Inhibitors for Breast Cancer: Synthesis, X-ray Single-Crystal Analysis, and In Vitro and In Vivo Anti-Cancer Activity Evaluation
Source: Pharmaceuticals (Basel). 2023 Dec 13;16(12):1724. doi: 10.3390/ph16121724 (PMC10748079; doi:10.3390/ph16121724)
Supplement: Supplementary file 1 [file pharmaceuticals-16-01724-s001.zip]

Archive with 1 entries (1 files):
- pharmaceuticals-2718906-supplementary.pdf
